# Supplementary material for: Study on the effect of GCY-12 gene on albendazole sensitivity of Haemonchus contortus by RNA interference
Source: Front Vet Sci. 2025 May 12;12:1567869. doi: 10.3389/fvets.2025.1567869 (PMC12104661; doi:10.3389/fvets.2025.1567869)
Supplement: Supplementary file 1 [file Table_1.XLSX]

## Sheet: Sheet1
Table S1. Significant differentially expressed mRNAs in ABZ-Sensitive vs. ABZ-Resistant strains.
ID	ABZ-Sensitive_count	ABZ-Resistant_count	log2(fc)	PValue	FDR	Symbol	Pathway
HCON_00157020	34	6	-2.37233	1.45556e-05	5.2015e-05	B0563.7	cGMP-PKG signaling pathway;ko04022
HCON_00009340	35	12	-1.4138	0.00312177	0.00782505	calml4	cGMP-PKG signaling pathway;ko04022
HCON_00132710	98	21	-2.09622	6.06228e-12	3.82719e-11	bs	cGMP-PKG signaling pathway;ko04022
HCON_00150830	61	16	-1.78241	1.45918e-06	5.84397e-06	slo-1	cGMP-PKG signaling pathway;ko04022
HCON_00043720	0	16.07	9.60733	3.07011e-05	0.000104392	gcy-12	cGMP-PKG signaling pathway;ko04022
HCON_00004760	50	12	-1.93021	4.97403e-06	1.88005e-05	--	cGMP-PKG signaling pathway;ko04022
HCON_00185700	428.82	162.48	-1.27302	3.90195e-24	4.61088e-23	MYLK3	cGMP-PKG signaling pathway;ko04022
HCON_00152700	243	103	-1.1124	6.41879e-12	4.04039e-11	pkc-1	cGMP-PKG signaling pathway;ko04022
HCON_00152660	18.38	66.65	1.98966	1.44276e-08	6.98064e-08	pkc-1	cGMP-PKG signaling pathway;ko04022
HCON_00119290	377	128	-1.43296	2.37749e-25	2.9353e-24	Atpalpha	cGMP-PKG signaling pathway;ko04022
HCON_00032560	96.97	42.85	-1.05391	4.18337e-05	0.000139814	ATP1A4	cGMP-PKG signaling pathway;ko04022
HCON_00100360	1312	317	-1.92324	4.14359e-120	2.9705e-118	ATP2B3	cGMP-PKG signaling pathway;ko04022
HCON_00162870	40.73	3.41	-3.44478	1.7599e-08	8.39859e-08	Ppp1ca	cGMP-PKG signaling pathway;ko04022
HCON_00148140	12.37	0	-8.49185	0.000489894	0.00140078	TOPP9	cGMP-PKG signaling pathway;ko04022
HCON_00140480	557	125	-2.02931	4.49471e-58	1.33027e-56	sds21	cGMP-PKG signaling pathway;ko04022
HCON_00134780	28	7	-1.86994	0.000829453	0.00229832	TOPP7	cGMP-PKG signaling pathway;ko04022
HCON_00134160	221.12	82.28	-1.29987	1.00137e-13	7.17471e-13	gsp-3	cGMP-PKG signaling pathway;ko04022
HCON_00112690	126	34	-1.76791	4.6612e-12	2.96442e-11	gsp-4	cGMP-PKG signaling pathway;ko04022
HCON_00112620	16	2	-2.87447	0.00131833	0.00352284	gsp-4	cGMP-PKG signaling pathway;ko04022
HCON_00087250	41	12	-1.63941	0.000273429	0.000814669	gsp-4	cGMP-PKG signaling pathway;ko04022
HCON_00065420	234.43	94.21	-1.19082	1.11212e-12	7.40492e-12	gsp-3	cGMP-PKG signaling pathway;ko04022
HCON_00053230	415	136	-1.4827	6.12413e-29	8.47007e-28	gsp-4	cGMP-PKG signaling pathway;ko04022
HCON_00086810	18.53	0	-7.71425	7.68793e-06	2.83039e-05	gcy-34	cGMP-PKG signaling pathway;ko04022
HCON_00050290	107	35	-1.48819	1.6419e-08	7.86164e-08	MSK-2	Insulin signaling pathway;ko04910
HCON_00124060	200	51	-1.84833	1.67234e-19	1.60326e-18	gsk-3	Insulin signaling pathway;ko04910
HCON_00009340	35	12	-1.4138	0.00312177	0.00782505	calml4	Insulin signaling pathway;ko04910
HCON_00157020	34	6	-2.37233	1.45556e-05	5.2015e-05	B0563.7	Insulin signaling pathway;ko04910
HCON_00024060	745.66	295.52	-1.20909	3.22376e-37	5.90901e-36	Ptpn1	Insulin signaling pathway;ko04910
HCON_00053230	415	136	-1.4827	6.12413e-29	8.47007e-28	gsp-4	Insulin signaling pathway;ko04910
HCON_00065420	234.43	94.21	-1.19082	1.11212e-12	7.40492e-12	gsp-3	Insulin signaling pathway;ko04910
HCON_00087250	41	12	-1.63941	0.000273429	0.000814669	gsp-4	Insulin signaling pathway;ko04910
HCON_00112620	16	2	-2.87447	0.00131833	0.00352284	gsp-4	Insulin signaling pathway;ko04910
HCON_00112690	126	34	-1.76791	4.6612e-12	2.96442e-11	gsp-4	Insulin signaling pathway;ko04910
HCON_00134160	221.12	82.28	-1.29987	1.00137e-13	7.17471e-13	gsp-3	Insulin signaling pathway;ko04910
HCON_00134780	28	7	-1.86994	0.000829453	0.00229832	TOPP7	Insulin signaling pathway;ko04910
HCON_00140480	557	125	-2.02931	4.49471e-58	1.33027e-56	sds21	Insulin signaling pathway;ko04910
HCON_00148140	12.37	0	-8.49185	0.000489894	0.00140078	TOPP9	Insulin signaling pathway;ko04910
HCON_00162870	40.73	3.41	-3.44478	1.7599e-08	8.39859e-08	Ppp1ca	Insulin signaling pathway;ko04910
HCON_00176040	8.5	0	-8.67948	0.00782344	0.0181061	HFA1	Insulin signaling pathway;ko04910
HCON_00176050	27.37	10.87	-1.21723	0.0139417	0.0309061	ACC1	Insulin signaling pathway;ko04910
HCON_00060740	650	135	-2.15076	1.32167e-71	5.13699e-70	PEPCK	Insulin signaling pathway;ko04910
HCON_00013130	121	24	-2.20581	4.14068e-15	3.171e-14	HK1	Insulin signaling pathway;ko04910
HCON_00123800	1462	617	-1.11931	1.8764e-60	5.82044e-59	HK2	Insulin signaling pathway;ko04910
HCON_00040490	108	12	-3.05445	5.87009e-19	5.49693e-18	Ugt2b17	Steroid hormone biosynthesis;ko00140
HCON_00040960	466	189	-1.17483	4.18629e-23	4.70557e-22	UGT2B4	Steroid hormone biosynthesis;ko00140
HCON_00125550	5	19	2.04182	0.00409952	0.0100228	yojK	Steroid hormone biosynthesis;ko00140
HCON_00125560	0	7	7.96578	0.0156414	0.0341402	yojK	Steroid hormone biosynthesis;ko00140
HCON_00127680	0	60.22	11.2703	4.76548e-19	4.48532e-18	UGT2B31	Steroid hormone biosynthesis;ko00140
HCON_00160940	74.62	8.22	-3.05733	1.52276e-13	1.07906e-12	UGT8	Steroid hormone biosynthesis;ko00140
HCON_00160960	58	10	-2.43494	2.25543e-08	1.06804e-07	Ugt1a6	Steroid hormone biosynthesis;ko00140
HCON_00098270	244	106	-1.07455	1.84598e-11	1.11939e-10	BMPR2	TGF-beta signaling pathway;ko04350
HCON_00126760	4.95	728.31	7.28595	6.65491e-217	9.75852e-215	--	TGF-beta signaling pathway;ko04350
HCON_00066430	360	161	-1.03339	2.80292e-15	2.17754e-14	sma-3	TGF-beta signaling pathway;ko04350
HCON_00129440	384	2559	2.86298	0	0	dpl-1	TGF-beta signaling pathway;ko04350
